# Supplementary material for: Aging with HIV: Increased Risk of HIV Comorbidities in Older Adults
Source: Int J Environ Res Public Health. 2022 Feb 18;19(4):2359. doi: 10.3390/ijerph19042359 (PMC8872228; doi:10.3390/ijerph19042359)
Supplement: Supplementary file 1 [file ijerph-19-02359-s001.zip]

Archive with 1 entries (1 files):
- ijerph-1565470-supplementary.pdf
